# Supplementary material for: Biopsychological Effects of Ashwagandha (Withania somnifera) in Athletes and Healthy Individuals: A Systematic Review
Source: Muscles. 2025 Jul 28;4(3):24. doi: 10.3390/muscles4030024 (PMC12372057; doi:10.3390/muscles4030024)
Supplement: Supplementary file 1 [file muscles-04-00024-s001.zip]

Archive with 1 entries (1 files):
- muscles-3671455-supplementary.pdf
